# Supplementary material for: The Effect of pH on the Viscoelastic Response of Alginate–Montmorillonite Nanocomposite Hydrogels
Source: Molecules. 2024 Jan 2;29(1):244. doi: 10.3390/molecules29010244 (PMC10780325; doi:10.3390/molecules29010244)
Supplement: Supplementary file 1 [file molecules-29-00244-s001.zip]

Archive with 1 entries (1 files):
- molecules-2725552-supplementary.pdf
